# Supplementary material for: Population genetic diversity and structure of Tephritis angustipennis and Campiglossa loewiana (Diptera: Tephritidae) based on COI DNA barcodes in the three-river source region, China
Source: J Insect Sci. 2024 Jul 18;24(4):7. doi: 10.1093/jisesa/ieae075 (PMC11255870; doi:10.1093/jisesa/ieae075)
Supplement: ieae075_suppl_Supplementary_Material [file ieae075_suppl_supplementary_material.xlsx]

## Sheet: Table S1
Table S1 Reference species COI gene information for species evolutionary analysis and phylogenetic tree construction
Family	Genus	Species	Populations code	Login number	Base content（%）						Place of republic country	Reference
					A	T	G	C	A+T	GC-skew
Tephritidae	Tephritis	Tephritis angustipennis	FDNY	MZ623201	30.6991	40.1216	14.8936	14.2857	70.8207	0.0208333	Finland	(Tomas Roslin, 2022)
Tephritidae	Tephritis	Tephritis angustipennis	FRPY	MZ609416	30.6991	39.9696	14.8936	14.4377	70.6687	0.015544	Finland	(Tomas Roslin, 2022)
Tephritidae	Tephritis	Tephritis angustipennis	FRPY	MN312064	29.53	40.49	15.53	14.46	70.02	0.04	France	(Murat Kütük, 2011)
Tephritidae	Tephritis	Tephritis angustipennis	GLDR	OR807536*	29.4833	40.8815	15.3495	14.2857	70.3647	0.0358974	China	This study
Tephritidae	Tephritis	Tephritis angustipennis	GLDR	OR807533*	29.4833	40.8815	15.3495	14.2857	70.3647	0.0358974	China	This study
Tephritidae	Tephritis	Tephritis angustipennis	GLDR	OR807535*	29.4833	40.8815	15.3495	14.2857	70.3647	0.0358974	China	This study
Tephritidae	Tephritis	Tephritis angustipennis	GLDR	OR807534*	29.4833	40.8815	15.3495	14.2857	70.3647	0.0358974	China	This study
Tephritidae	Tephritis	Tephritis angustipennis	GLDR	OR987720*	29.4833	40.8815	15.3495	14.2857	70.3647	0.0358974	China	This study
Tephritidae	Tephritis	Tephritis angustipennis	GLDR	OR987721*	29.4833	40.8815	15.3495	14.2857	70.3647	0.0358974	China	This study
Tephritidae	Tephritis	Tephritis angustipennis	GLJZ	OR807532*	29.7872	40.5775	15.3495	14.2857	70.3647	0.0358974	China	This study
Tephritidae	Tephritis	Tephritis angustipennis	GLJZ	OR987722*	29.7872	40.5775	15.3495	14.2857	70.3647	0.0358974	China	This study
Tephritidae	Tephritis	Tephritis angustipennis	GLJZ	OR987724*	29.7872	40.5775	15.3495	14.2857	70.3647	0.0358974	China	This study
Tephritidae	Tephritis	Tephritis angustipennis	GLJZ	OR987725*	29.7872	40.5775	15.3495	14.2857	70.3647	0.0358974	China	This study
Tephritidae	Tephritis	Tephritis angustipennis	GLJZ	OR987727*	29.7872	40.5775	15.3495	14.2857	70.3647	0.0358974	China	This study
Tephritidae	Tephritis	Tephritis angustipennis	GLMQ	OR987723*	29.6353	40.7295	15.3495	14.2857	70.3647	0.0358974	China	This study
Tephritidae	Tephritis	Tephritis angustipennis	GLMQ	OR987726*	29.4833	40.8815	15.3495	14.2857	70.3647	0.0358974	China	This study
Tephritidae	Tephritis	Tephritis angustipennis	GLMQ	OR987728*	29.4833	40.8815	15.3495	14.2857	70.3647	0.0358974	China	This study
Tephritidae	Tephritis	Tephritis angustipennis	GLMQ	OR987729*	29.4833	40.8815	15.3495	14.2857	70.3647	0.0358974	China	This study
Tephritidae	Tephritis	Tephritis angustipennis	GLMQ	OR987730*	29.4833	40.8815	15.3495	14.2857	70.3647	0.0358974	China	This study
Tephritidae	Campiglossa	Campiglossa loewiana	GLMQ-RJ	PP031063*	29.6353	39.2097	15.0456	16.1094	68.845	-0.0341463	China	This study
Tephritidae	Campiglossa	Campiglossa loewiana	GLMQ-RJ	PP031070*	30.0912	39.6657	14.5897	15.6535	69.7568	-0.0351759	China	This study
Tephritidae	Campiglossa	Campiglossa loewiana	GLMQ-YY	PP031062*	30.2432	38.2979	15.0456	16.4134	68.541	-0.0434783	China	This study
Tephritidae	Campiglossa	Campiglossa loewiana	GLMQ-YY	PP031064*	30.2432	38.2979	15.0456	16.4134	68.541	-0.0434783	China	This study
Tephritidae	Campiglossa	Campiglossa loewiana	GLMQ-YY	PP031065*	30.2432	38.2979	15.0456	16.4134	68.541	-0.0434783	China	This study
Tephritidae	Campiglossa	Campiglossa loewiana	GLMQ-YY	PP031066*	30.2432	38.2979	15.0456	16.4134	68.541	-0.0434783	China	This study
Tephritidae	Campiglossa	Campiglossa loewiana	GLMQ-YY	PP031067*	30.3951	38.2979	14.8936	16.4134	68.693	-0.0485437	China	This study
Tephritidae	Campiglossa	Campiglossa loewiana	GLMQ-YY	PP031068*	30.0912	38.4498	15.1976	16.2614	68.541	-0.0338164	China	This study
Tephritidae	Campiglossa	Campiglossa loewiana	GLMQ-YY	PP031069*	30.2432	38.2979	15.0456	16.4134	68.541	-0.0434783	China	This study
Tephritidae	Campiglossa	Campiglossa loewiana	GLMQ-YY	PP031071*	30.0912	38.4498	15.0456	16.4134	68.541	-0.0434783	China	This study
Tephritidae	Campiglossa	Campiglossa loewiana	GLBM	PP031072*	30.2432	38.1459	15.1976	16.4134	68.3891	-0.0384615	China	This study
Tephritidae	Campiglossa	Campiglossa loewiana	FDNL	MZ632649	30.2432	37.8419	15.1976	16.7173	68.0851	-0.047619	Finland	(Tomas Roslin, 2022)
Tephritidae	Campiglossa	Campiglossa loewiana	FDNL	MZ628747	30.2326	37.5194	15.3488	16.8992	67.7519	-0.0480769	Finland	(Tomas Roslin, 2022)
Tephritidae	Campiglossa	Campiglossa loewiana	FDNL	MZ624282	30.0912	37.9939	15.1976	16.7173	68.0851	-0.047619	Finland	(Tomas Roslin, 2022)
Tephritidae	Campiglossa	Campiglossa loewiana	FDNL	MZ623952	30.2432	37.8419	15.1976	16.7173	68.0851	-0.047619	Finland	(Tomas Roslin, 2022)
Tephritidae	Campiglossa	Campiglossa loewiana	GETU	MN445546	30.7359	37.9509	15.0072	16.3059	68.6869	-0.0414747	Germany	(Ho-Yeon Han, 2019)
Tephritidae	Campiglossa	Campiglossa loewiana	GETU	MN445544	30.6003	37.9209	15.0805	16.3982	68.5212	-0.0418605	Germany	(Ho-Yeon Han, 2019)
Tephritidae	Campiglossa	Campiglossa loewiana	GETU	MN445545	30.7359	37.8066	15.1515	16.3059	68.5426	-0.0366972	Germany	(Ho-Yeon Han, 2019)
Tephritidae	Bactrocera	Bactrocera zonata	Outgroup	MT258349	32.1472	34.6012	14.3558	18.8957	66.7485	-0.136531	USA	Outgroup
Note: * Indicates the sequences sequenced and submitted by the authors in this study, other sequences are downloaded from NCBI and BLOD databases.

## Sheet: Table S2
Table S2 Base pair composition of different geographic populations of T. angustipennis and C. loewiana
Population	Base pair composition (%)
	T	C	A	G	A+T	G+C	GC-skew
FDNY	39.9225	14.3411	30.5426	15.1938	70.4651	29.5349	0.0288714
FRPY	40.49	14.46	29.53	15.53	70.02	29.99	0.0356786
GLJZ	40.3101	14.4186	29.6124	15.6589	69.9225	30.0775	0.0412371
GLDR	40.4651	14.4186	29.4574	15.6589	69.9225	30.0775	0.0412371
GLMQ	40.4651	14.4186	29.4574	15.6589	69.9225	30.0775	0.0412371
Avg	40.3306	14.4114	29.72	15.5401	70.0505	29.9515	0.0376523
GLMQ-YY	38.0233	16.5698	30.0581	15.3488	68.0814	31.9186	-0.0382514
GLMQ-RJ	39.1473	16.0465	29.6899	15.1163	68.8372	31.1628	-0.0298507
GLBM	38.1459	16.4134	30.2432	15.1976	68.3891	31.6109	-0.0384615
FDNL	37.5581	16.8992	30.1938	15.3488	67.7519	32.2481	-0.0480769
GETU	37.7778	16.7442	29.9742	15.5039	67.7519	32.2481	-0.0384615
Avg	38.1305	16.5346	30.0318	15.3031	68.1623	31.8377	-0.0386204

## Sheet: Table S3
Table S3 Polymorphic nucleotide site information of different geographic populations of T. angustipennis and C. loewiana
Geographic population	Singleton variable sites (two variants)	Site positions	Parsimony informative sites (two variants)	Site positions
FDNY	1	621	0
FRPY
GLJZ	0		0
GLDR	1	36	0
GLMQ	0		0
Total of T. angustipennis	6	300 402 420 462 603 621	24	36 51 69 79 99 168 187 207 219 222 321 345 355 360 372 399 477 495 516 520 528 609 615 618
GLMQ-YY	4	36 86 246 349	0
GLMQ-RJ	12	192 199 222 246 253 357 361 376 423 424 482 609
GLBM
FDNL	1	469	0
GETU	2	72 603
Total of C. loewiana	13	86 192 199 222 253 357 361 376 423 424 469 482 609	22	36 45 69 72 87 141 193 207 246 292 309 312 349 393 522 529 561 603 606 607 608 639

## Sheet: Table S4
Table S4 Base substitutions of D-loop sequences in T. angustipennis and C. loewiana
Population	Si	Sv	T→C	C→T	A→G	G→A	T→G
FDNY	1	0	0	1	0	0	0
FRPY	N/A	N/A	N/A	N/A	N/A	N/A	N/A
GLJZ	0	0	0	0	0	0	0
GLDR	0	0	0	0	0	0	0
GLMQ	0	0	0	0	0	0	0
Total of T. angustipennis	4	2	2	2	1	0	0
GLMQ-YY	1	0	0	0	0	0	0
GLMQ-RJ	6	6	1	4	0	1	0
GLBM	N/A	N/A	N/A	N/A	N/A	N/A	N/A
FDNL	0	0	0	0	0	0	0
GETU	1	1	0	0	0	0	0
Total of C. loewiana	6	3	2	3	1	1	0
Note：Si=transitional sites; Sv=transversional sites. “N/A” means missing value.
